# Supplementary material for: Serum Dynamin-Related Protein 1 Concentrations Discriminate Phenotypes and Predict Prognosis of Heart Failure
Source: Rev Cardiovasc Med. 2023 Apr 23;24(4):123. doi: 10.31083/j.rcm2404123 (PMC11273009; doi:10.31083/j.rcm2404123)
Supplement: Supplementary file 1 [file 2153-8174-24-4-123-s1.zip]

Archive with 1 entries (1 files):
- 2153-8174-24-4-123-s1.docx
